# Supplementary material for: Desiccation resistance differences in Drosophila species can be largely explained by variations in cuticular hydrocarbons
Source: eLife. 2022 Dec 6;11:e80859. doi: 10.7554/eLife.80859 (PMC9757832; doi:10.7554/eLife.80859)
Supplement: Source code 3. [file elife-80859-code3.zip]

Archive with 1 entries (1 files):
- 07-06-2022-RA-eLife-80859/Source Code File 3.R
